# Supplementary material for: Evaluation of the Inhibitory Potential of Apigenin and Related Flavonoids on Various Proteins Associated with Human Diseases Using AutoDock
Source: Int J Mol Sci. 2025 Mar 12;26(6):2548. doi: 10.3390/ijms26062548 (PMC11942390; doi:10.3390/ijms26062548)
Supplement: Supplementary file 1 [file ijms-26-02548-s001.zip]

Archive with 5 entries (5 files):
- Figure S1 Genetic Algorithm Parameters using in molecular docking.pdf
- Table S1 List of the ligands (flavonoids) selected for this study.pdf
- Table S2 Description of receptors (proteins).pdf
- Table S3 Information of proteins and grid parameters.pdf
- Table S4 Additional grid map for each drugs or inhibitors.pdf
